# Supplementary material for: Effect of Pefloxacin on Clostridioides difficile R20291 Persister Cells Formation
Source: Antibiotics (Basel). 2025 Jun 20;14(7):628. doi: 10.3390/antibiotics14070628 (PMC12291809; doi:10.3390/antibiotics14070628)
Supplement: Supplementary file 1 [file antibiotics-14-00628-s001.zip]

Archive with 1 entries (1 files):
- antibiotics-3672159-supplementary.pdf
